# Supplementary material for: cGAS and STING in Host Myeloid Cells Are Essential for Effective Cyclophosphamide Treatment of Advanced Breast Cancer
Source: Cancers (Basel). 2025 Mar 28;17(7):1130. doi: 10.3390/cancers17071130 (PMC11987962; doi:10.3390/cancers17071130)
Supplement: Supplementary file 1 [file cancers-17-01130-s001.zip]

Archive with 1 entries (1 files):
- cancers-3502175-supplementary.pdf
